# Supplementary material for: Evaluating the Assembly Strategy of a Fungal Genome from Metagenomic Data: Solorina crocea (Peltigerales, Ascomycota) as a Case Study
Source: J Fungi (Basel). 2025 Aug 15;11(8):596. doi: 10.3390/jof11080596 (PMC12387558; doi:10.3390/jof11080596)
Supplement: Supplementary file 1 [file jof-11-00596-s001.zip]

Archive with 1 entries (1 files):
- jof-3760483-supplementary materials.pdf
